# Supplementary material for: Pyroptosis-related gene-based prognostic signature for predicting the overall survival of oral squamous cell carcinoma patients
Source: Front Surg. 2022 Aug 19;9:903271. doi: 10.3389/fsurg.2022.903271 (PMC9437919; doi:10.3389/fsurg.2022.903271)
Supplement: Supplementary file 1 [file Table_1_v2_Supp.xlsx]

## Sheet: Sheet1
Table S1. The list of 42 pyroptosis-related genes
AIM2
CASP1
CASP3
CASP4
CASP5
CASP6
CASP8
CASP9
ELANE
GPX4
GSDMA
GSDMB
GSDMC
GSDMD
GSDME
IL18
IL1B
IL6
NLRC4
NLRP1
NLRP2
NLRP3
NLRP6
NLRP7
NOD1
NOD2
PJVK
PLCG1
PRKACA
PYCARD
SCAF11
TIRAP
TNF
GZMA
GZMB
β2-M
TREM2
NLRP9
NAIP
ZBP1
APIP
DHX9
